# Supplementary material for: Coenzyme Q10 and Fish Oil Supplementation for Reducing Retinal Oxidative Stress in a Rat Model
Source: Vision (Basel). 2023 Mar 11;7(1):20. doi: 10.3390/vision7010020 (PMC10052001; doi:10.3390/vision7010020)
Supplement: Supplementary file 1 [file vision-07-00020-s001.zip]

Archive with 1 entries (1 files):
- vision-1960400-supplementary.pdf
